# Supplementary material for: Invasive Species and Biodiversity Crises: Testing the Link in the Late Devonian
Source: PLoS One. 2010 Dec 29;5(12):e15584. doi: 10.1371/journal.pone.0015584 (PMC3012059; doi:10.1371/journal.pone.0015584)
Supplement: Table S1 — Rate calculations. Instantaneous per-capita and deterministic rates calculated as described in Methods. Raw observed turnover data includes only the observed stratigraphic ranges of species while phylogenetically constrained data incorporates ghost ranges as outlined in Methods. Rates are calculated from species turnover data to the left of the rate columns. Δt is the temporal duration of the interval determined from [44] (Fig. S1). NbL indicates the number of species that cross the lower interval boundary but become extinct during the interval, NFt indicates the number of species that originate within the interval and cross over the upper interval boundary, Nbt indicates the number of species that cross both the upper and lower interval boundaries. N0 indicates the number of species extant at the beginning of the interval tn, N f indicates the number of species extant at the end of interval of time tn, # sp indicates number of speciation events that occur during that interval, # ext indicates the number of species that become extinct during the interval. Rate and standard deviation values derived from equations in Methods. (XLS) [file pone.0015584.s004.xls]

## Sheet: Table S1
Schizophoria		Raw observed turnover data				Per-capita rates			Phylogenetically constrained turnover data				Per-capita rates			Phylogenetically cornstrained turnover data				Deterministic Rates
Interval	Δt	NbL	NFt	Nbt	Δt	p̂	q̂̂	d	NbL	NFt	Nbt	Δt	p̂	q̂̂	d	No	Nf	# sp	# ext	S	std dev (S)	E	std dev (E)	R	std dev (R)
Late Famennian	9.8	1	0	0	9.8				6	5	5	9.8	0.0707293	0.0804548	-0.00972553	6	6	0	1	0	0	0.0186042	0.00930212	-0.0186042	0.00930212
Early Famennian	5.6	1	1	0	5.6				7	6	6	5.6	0.123776	0.13807	-0.0142933	7	7	0	1	0	0	0.0275269	0.0123104	-0.0275269	0.0123104
Late Frasnian	4.3	3	0	1	4.3	0	0.322394	-0.322394	10	7	7	4.3	0.161197	0.20635	-0.0451526	10	11	2	5	0.0424004	0.0141335	0.125348	0.0417827	-0.0829477	0.0276492
Early Frasnian	3.3	1	2	2	3.3	0.210045	0.122868	0.0871764	11	10	10	3.3	0.210045	0.224829	-0.0147849	11	11	0	1	0	0	0.0288819	0.00962729	-0.0288819	0.00962729
Late Givetian	1.5	0	1	0	1.5				8	11	7	1.5	0.629641	0.508093	0.121548	8	11	6	3	0.373077	0.124359	0.160775	0.0535916	0.212302	0.0707675
Early Givetian	2.9	1	0	0	2.9				11	8	8	2.9	0.239016	0.298275	-0.0592587	11	12	2	5	0.0576049	0.0182163	0.167416	0.0529417	-0.109812	0.0347255
Late Eifelian	1.1	1	1	0	1.1				8	11	6	1.1	0.946776	0.770271	0.176505	8	13	10	7	0.737209	0.222277	0.447706	0.134988	0.289503	0.0872886
Early Eifelian	2.7	0	0	1	2.7	0	0	0	8	8	8	2.7	0.256721	0.256721	0	8	8	0	0	0	0	0	0	0	0
Late Emsian	7.6	0	1	0	7.6				1	8	0	7.6				1	12	22	15	0.412565	0.130465	0.138954	0.0439412	0.273611	0.0865233
		mean rate				0.0700149	0.148421	-0.0784059	mean rate				0.329738	0.310383	0.0193548
Floweria		Raw observed turnover data				Per-capita rates			Phylogenetically constrained turnover data				Per-capita rates			Phylogenetically constrained turnover data				Deterministic Rates
Interval	Δt	NbL	NFt	Nbt	Δt	p̂	q̂̂	d	NbL	NFt	Nbt	Δt	p̂	q̂̂	d	No	Nf	# sp	# ext	S	std dev (S)	E	std dev (E)	R	std dev (R)
Late Famennian	9.8	1	0	0	9.8				1	0	0	9.8				1	0	0	1	0	0	0	0	0	0
Early Famennian	5.6	0	0	1	5.6	0	0	0	1	1	1	5.6	0.123776	0.123776	0	1	1	0	0	0	0	0	0	0	0
Late Frasnian	4.3	2	0	1	4.3	0	0.255491	-0.255491	4	1	1	4.3	0.161197	0.374288	-0.213091	4	4	0	3	0	0	0.322394	0.227967	-0.322394	0.227967
Early Frasnian	3.3	1	2	1	3.3	0.332913	0.210045	0.122868	5	4	4	3.3	0.210045	0.245736	-0.0356918	5	6	2	3	0.101961	0.0509806	0.169581	0.0847903	-0.0676193	0.0338096
Late Givetian	1.5	0	1	1	1.5	0.462098	0	0.462098	4	5	3	1.5	0.653886	0.564865	0.0890209	4	5	2	1	0.27031	0.156064	0.121548	0.0701756	0.148762	0.085888
Early Givetian	2.9	2	1	0	2.9				7	4	4	2.9	0.239016	0.348828	-0.109812	7	9	4	7	0.155857	0.0589084	0.348828	0.131845	-0.192971	0.0729362
Late Eifelian	1.1	0	1	1	1.1	0.630134	0	0.630134	7	7	7	1.1	0.630134	0.630134	0	7	7	0	0	0	0	0	0	0	0
Early Eifelian	2.7	0	0	1	2.7	0	0	0	7	7	7	2.7	0.256721	0.256721	0	7	7	0	0	0	0	0	0	0	0
Late Emsian	7.6	0	1	0	7.6				1	7	0	7.6				1	10	18	12	0.387426	0.136976	0.131385	0.0464517	0.256041	0.0905241
		mean rate				0.237524	0.0775893	0.159935	mean rate				0.324968	0.363478	-0.0385105
Leiopteria		Raw observed turnover data				Per-capita rates			Phylogenetically constrained turnover data				Per-capita rates			Phylogenetically constrained turnover data				Deterministic Rates
Interval	Δt	NbL	NFt	Nbt	Δt	p̂	q̂̂	d	NbL	NFt	Nbt	Δt	p̂	q̂̂	d	No	Nf	# sp	# ext	S	std dev (S)	E	std dev (E)	R	std dev (R)
Late Famennian	9.8	1	0	0	9.8				2	1	1	9.8	0.0707293	0.112103	-0.041374	2	2	0	1	0	0	0.0707293	0.0707293	-0.0707293	0.0707293
Early Famennian	5.6	0	1	0	5.6				2	2	2	5.6	0.123776	0.123776	0	2	2	0	0	0	0	0	0	0	0
Late Frasnian	4.3	1	0	0	4.3				5	2	2	4.3	0.161197	0.29134	-0.130143	5	5	0	3	0	0	0.213091	0.123028	-0.213091	0.123028
Early Frasnian	3.3	1	1	0	3.3				6	5	5	3.3	0.210045	0.238926	-0.0288819	6	6	0	1	0	0	0.055249	0.0276245	-0.055249	0.0276245
Late Givetian	1.5	1	1	0	1.5				8	6	6	1.5	0.462098	0.564865	-0.102767	8	8	0	2	0	0	0.191788	0.0782971	-0.191788	0.0782971
Early Givetian	2.9	6	1	0	2.9				13	8	5	2.9	0.329487	0.441701	-0.112215	13	15	4	9	0.0925048	0.0256562	0.259921	0.0720892	-0.167416	0.046433
Late Eifelian	1.1	0	6	0	1.1				2	13	7	1.1	0.954384	0.228468	0.725916	2	13	20	9	2.1799	0.657266	0.478266	0.144203	1.70164	0.513063
Early Eifelian	2.7	0	0	0	2.7				2	2	2	2.7	0.256721	0.256721	0	2	2	0	0	0	0	0	0	0	0
Late Emsian	7.6	0	0	0	7.6				1	2	0	7.6				1	1	2	1	0.144554	0.2891	0.0533507	0.0533507	0.0912036	0.0912
		mean rate							mean rate				0.321055	0.282238	0.0388169
Combined		Raw observed turnover data				Per-capita rates			Phylogenetically constrained turnover data				Per-capita rates			Phylogenetically constrained turnover data				Deterministic Rates
Interval	Δt	NbL	NFt	Nbt	Δt	p̂	q̂̂	d	NbL	NFt	Nbt	Δt	p̂	q̂̂	d	No	Nf	# sp	# ext	S	std dev (S)	E	std dev (E)	R	std dev (R)
Late Famennian	9.8	3	0	0	9.8				9	6	6	9.8	0.0707293	0.0934991	-0.0227698	9	8	0	3	0	0	0.041374	0.0168909	-0.041374	0.0168909
Early Famennian	5.6	1	2	1	5.6	0.196181	0.123776	0.0724045	10	9	9	5.6	0.123776	0.133431	-0.00965486	10	10	0	1	0	0	0.0188144	0.00665189	-0.0188144	0.00665189
Late Frasnian	4.3	6	0	2	4.3	0	0.322394	-0.322394	19	10	10	4.3	0.161197	0.247607	-0.0864101	19	20	2	11	0.0232752	0.00548602	0.172544	0.0406689	-0.149268	0.0351829
Early Frasnian	3.3	3	5	3	3.3	0.297221	0.210045	0.0871764	22	19	19	3.3	0.210045	0.233071	-0.023026	22	23	2	5	0.0263671	0.00575377	0.0707924	0.0154482	-0.0444253	0.00969439
Late Givetian	1.5	1	3	1	1.5	0.924196	0.462098	0.462098	20	22	16	1.5	0.576665	0.54062	0.0360448	20	24	8	6	0.224315	0.0478241	0.160775	0.0342773	0.0635401	0.0135468
Early Givetian	2.9	9	2	0	2.9				31	20	17	2.9	0.268174	0.357927	-0.0897528	31	36	10	21	0.0964086	0.0165339	0.247531	0.0424512	-0.151122	0.0259173
Late Eifelian	1.1	1	8	1	1.1	1.99748	0.630134	1.36734	17	31	20	1.1	0.850994	0.55926	0.291734	17	33	30	16	0.924486	0.166043	0.378328	0.0679496	0.546158	0.0980929
Early Eifelian	2.7	0	0	2	2.7	0	0	0	17	17	17	2.7	0.256721	0.256721	0	17	17	0	0	0	0	0	0	0	0
Late Emsian	7.6	0	2	0	7.6				3	17	0	7.6				3	23	42	28	0.356322	0.0777559	0.128085	0.0279505	0.228237	0.0498054
		mean rate				0.569179	0.291408	0.277771	mean rate				0.314788	0.302767	0.0120207
