# Supplementary material for: Invasive Species and Biodiversity Crises: Testing the Link in the Late Devonian
Source: PLoS One. 2010 Dec 29;5(12):e15584. doi: 10.1371/journal.pone.0015584 (PMC3012059; doi:10.1371/journal.pone.0015584)
Supplement: Table S2 — Clade rates. Clade rates are calculated from the deterministic equation described in Methods for each clade during the Devonian and all clades combined during the study interval. (XLS) [file pone.0015584.s005.xls]

## Sheet: Sheet1
	Schizophoria	Floweria	Leiopteria	Combined
# species	18	14	14	46
mean species duration	7.005	7.592	4.942	6.547
variance (d)	16.38	32.32	10.69	19.91
Δt	38.8	38.8	38.8	38.8
R	0.074	0.068	0.068	0.099
σ (R)	1.2e-07	1.49e-07	1.49e-07	4.9e-08
S	0.217	0.2	0.27	0.251
σ (S)	0.004	0.001	0.009	0.003
E	0.143	0.132	0.202	0.153
σ (E)	0.004	0.001	0.009	0.003
